# Supplementary material for: DNA Methylation Levels of the TBX5 Gene Promoter Are Associated with Congenital Septal Defects in Mexican Paediatric Patients
Source: Biology (Basel). 2022 Jan 8;11(1):96. doi: 10.3390/biology11010096 (PMC8773106; doi:10.3390/biology11010096)
Supplement: Supplementary file 1 [file biology-11-00096-s001.zip]

Archive with 1 entries (1 files):
- biology-1512030-supplementary.pdf
